# Supplementary material for: Genome-Wide Identification, Characterization, and Expression Analysis of the MYB-R2R3 Gene Family in Black Pepper (Piper nigrum L.)
Source: Int J Mol Sci. 2024 Sep 12;25(18):9851. doi: 10.3390/ijms25189851 (PMC11432665; doi:10.3390/ijms25189851)
Supplement: Supplementary file 1 [file ijms-25-09851-s001.zip › Supplementary Table S1.xlsx]

## Sheet: Sheet1
List of raw data of RNA-seq used in this study
Name	Sample_name	SRA
P. nigrum	P_nigrum_CK_1	SRS5227941
P. nigrum	P_nigrum_CK_2	SRS5227942
P. nigrum	P_nigrum_0h_1	SRS5227922
P. nigrum	P_nigrum_0h_2	SRS5227921
P. nigrum	P_nigrum_4h_1	SRS5227936
P. nigrum	P_nigrum_4h_2	SRS5227938
P. nigrum	P_nigrum_12h_1	SRS5227940
P. nigrum	P_nigrum_12h_2	SRS5227946
P. nigrum	P_nigrum_24h_1	SRS5227935
P. nigrum	P_nigrum_24h_2	SRS5227934
P. nigrum	P_nigrum_48h_1	SRS5227932
P. nigrum	P_nigrum_48h_2	SRS5227944
P.flaviflorum	P_flaviflorum_CK_1	SRS5227919
P.flaviflorum	P_flaviflorum_CK_2	SRS5227914
P.flaviflorum	P_flaviflorum_0h_1	SRS5227918
P.flaviflorum	P_flaviflorum_0h_2	SRS5227917
P.flaviflorum	P_flaviflorum_4h_1	SRS5227930
P.flaviflorum	P_flaviflorum_4h_2	SRS5227915
P.flaviflorum	P_flaviflorum_12h_1	SRS5227911
P.flaviflorum	P_flaviflorum_12h_2	SRS5227928
P.flaviflorum	P_flaviflorum_24h_1	SRS5227931
P.flaviflorum	P_flaviflorum_24h_2	SRS5227929
P.flaviflorum	P_flaviflorum_48h_1	SRS5227923
P.flaviflorum	P_flaviflorum_48h_2	SRS5227926
