# Supplementary material for: Genome-Wide Identification, Characterization, and Expression Analysis of the MYB-R2R3 Gene Family in Black Pepper (Piper nigrum L.)
Source: Int J Mol Sci. 2024 Sep 12;25(18):9851. doi: 10.3390/ijms25189851 (PMC11432665; doi:10.3390/ijms25189851)
Supplement: Supplementary file 1 [file ijms-25-09851-s001.zip › Supplementary Table S2.xlsx]

## Sheet: Sheet2
Supplementary Table 2 |Primers of qRT-PCR for candidate genes
Gene ID	Forward primer	Reverse primer
PUB1	TTACCAGGACTCAGCAGCGAATG	AAGCCAATGACTTTACATCCTCCAG
PnMYB107-F	ACAGCAAGCAGTTCAAGGACG	CATAGTAAGCGGCAGGGCA
PnMYB112-F	CGGTATTTCCCCATTCAGTCA	CCTGCGATGGAGAATGAATAAA
PnMYB114-F	TCTTCTTCATCGTCTTCTCTCTGT	GGCGACTCATACTCGTGTTTT
PnMYB118-F	CTCACAAAAGCCAAGCCGC	TGTCTGTGGTGGGGAGATTCA
PnMYB125-F	GCTGCCTTTGCGTCCATT	CCGCCTTCCTCAGTCTCTCT
PnMYB13-F	AAGCAACCATCAACAAGAACAA	TGAAAACTGCTCCCAACGA
PnMYB139-F	TCTCCCTCTCTTCTCCCCTG	TCCTTCCTGATCATCTCCTGC
PnMYB144-F	GGGCTTCTCTCTTGCCTCCT	GCCCATACTCCTTCCAGAGC
PnMYB145-F	TTCGTCCAACGCTCCATTC	GCACATCGTAAACATCGCTAAA
PnMYB147-F	CGCACTAAGGTAATCCATCCG	GGTTAGGAATCCGCCTCTCAC
PnMYB155-F	GGTCGCCTGAAGAAGATGAAA	ATGATTGTCCTCTCCTCCTGTG
PnMYB16-F	TGCAGCATGGTAAGCCTGG	AACTTCAACGTGATGGGTGTG
PnMYB18-F	AGGGTAGATTCAACGTCCAGC	TCTCAAACTGGGAAAGGGGT
PnMYB22-F	AGGAGATGAATGGGGAGCC	CGTTCAAAACCATTTCCACTG
PnMYB24-F	ACTTCCACCCTCTCCTTCGG	CCTCAATGAAGTCCAACGCC
PnMYB27-F	ATCGTTATGCTTACACGGCTTG	AAGGGGGCTCCTCAGTCTCT
PnMYB3-F	GTCTCTGTCGCCTTATCTCGG	CGGTAAAAGATTGGGATTGGT
PnMYB31-F	CGTGCTGGATTGTCGTTGTAT	TGGGAACCATTGTGAGATTGA
PnMYB35-F	CAGTGTCTTGAGCGGTATGAAA	GCAGGCTTGGACTCAGGATT
PnMYB39-F	TCGGCTCTGGAAAGAATGC	TGATGAGCAGCCTGACCTTG
PnMYB40-F	TGCTACGCCCTCAGTTTGC	AGGGAGGCACCGAACAGAT
PnMYB42-F	GATGCCCAACTTCTCATTCACC	CGCTCATCTGAAACTCCGTGTA
PnMYB50-F	AAGGACAGCACAAGCACCG	ATACTGTTCATGGTATTGGGGG
PnMYB56-F	AGGGGAGCACTAAGAGAGGCA	CCAAGACCCCAGTTTTGTTCA
PnMYB60-F	CCAATGCCTCCGCCAAAT	GCTGTTTAGGGTGTTTGCGG
PnMYB69-F	TGCTGAAATGATGAGTGGGG	TCCATACTGAACATCCACCCTC
PnMYB71-F	AAGGGGAGACCCAGATAGCC	TTCACCCACCTAAGCCTGC
PnMYB85-F	AGCCACAAGTGTCCAGCCCT	CCTTGTTCTATCAACTGCCCTT
PnMYB93-F	GGTGAGCCTACTCTCGTGGACT	TCCTTGTCATCACCGTCGC
PnMYB96-F	GAGGTCTCTCCCCAAAAATGC	TCCGCTGAAATGTTGCCC
