# Supplementary material for: Genome-Wide Identification, Characterization, and Expression Analysis of the MYB-R2R3 Gene Family in Black Pepper (Piper nigrum L.)
Source: Int J Mol Sci. 2024 Sep 12;25(18):9851. doi: 10.3390/ijms25189851 (PMC11432665; doi:10.3390/ijms25189851)
Supplement: Supplementary file 1 [file ijms-25-09851-s001.zip › Supplementary Table S3.xls]

Supplementary Table 3 |Identification of the MYB family genes in Piper
PnMYB_id	gene_id
PnMYB1	Pn1.1388
PnMYB2	Pn1.180
PnMYB3	Pn1.2270
PnMYB4	Pn1.2291
PnMYB5	Pn1.2609
PnMYB6	Pn1.2671
PnMYB7	Pn1.3036
PnMYB8	Pn1.3853
PnMYB9	Pn1.481
PnMYB10	Pn1.488
PnMYB11	Pn1.90
PnMYB12	Pn10.1126
PnMYB13	Pn10.1250
PnMYB14	Pn10.1538
PnMYB15	Pn10.293
PnMYB16	Pn10.423
PnMYB17	Pn10.530
PnMYB18	Pn10.896
PnMYB19	Pn11.1682
PnMYB20	Pn11.2435
PnMYB21	Pn11.2570
PnMYB22	Pn11.579
PnMYB23	Pn12.1208
PnMYB24	Pn12.1531
PnMYB25	Pn12.1534
PnMYB26	Pn12.1596
PnMYB27	Pn12.191
PnMYB28	Pn12.1941
PnMYB29	Pn12.461
PnMYB30	Pn12.567
PnMYB31	Pn12.64
PnMYB32	Pn12.846
PnMYB33	Pn13.1149
PnMYB34	Pn13.2009
PnMYB35	Pn13.817
PnMYB36	Pn13.97
PnMYB37	Pn14.1695
PnMYB38	Pn14.1852
PnMYB39	Pn14.1877
PnMYB40	Pn14.287
PnMYB41	Pn14.683
PnMYB42	Pn14.876
PnMYB43	Pn15.1114
PnMYB44	Pn15.1176
PnMYB45	Pn15.1532
PnMYB46	Pn15.1614
PnMYB47	Pn15.2165
PnMYB48	Pn15.2683
PnMYB49	Pn16.1050
PnMYB50	Pn16.1187
PnMYB51	Pn16.2106
PnMYB52	Pn16.2108
PnMYB53	Pn16.2178
PnMYB54	Pn16.2312
PnMYB55	Pn17.182
PnMYB56	Pn17.323
PnMYB57	Pn17.538
PnMYB58	Pn17.618
PnMYB59	Pn17.747
PnMYB60	Pn18.1063
PnMYB61	Pn18.347
PnMYB62	Pn19.1052
PnMYB63	Pn2.1250
PnMYB64	Pn2.1594
PnMYB65	Pn2.1720
PnMYB66	Pn2.2616
PnMYB67	Pn2.2854
PnMYB68	Pn2.3058
PnMYB69	Pn20.333
PnMYB70	Pn20.488
PnMYB71	Pn21.505
PnMYB72	Pn21.626
PnMYB73	Pn22.124
PnMYB74	Pn22.716
PnMYB75	Pn22.862
PnMYB76	Pn24.31
PnMYB77	Pn24.500
PnMYB78	Pn24.618
PnMYB79	Pn24.647
PnMYB80	Pn24.880
PnMYB81	Pn25.20
PnMYB82	Pn26.653
PnMYB83	Pn26.721
PnMYB84	Pn26.771
PnMYB85	Pn26.88
PnMYB86	Pn27.315
PnMYB87	Pn28.340
PnMYB88	Pn28.530
PnMYB89	Pn28.536
PnMYB90	Pn3.1360
PnMYB91	Pn3.1413
PnMYB92	Pn3.1929
PnMYB93	Pn3.2182
PnMYB94	Pn3.2941
PnMYB95	Pn3.3302
PnMYB96	Pn3.3359
PnMYB97	Pn3.3677
PnMYB98	Pn3.4540
PnMYB99	Pn3.4784
PnMYB100	Pn3.596
PnMYB101	Pn3.911
PnMYB102	Pn32.150
PnMYB103	Pn32.300
PnMYB104	Pn39.169
PnMYB105	Pn4.1046
PnMYB106	Pn4.1139
PnMYB107	Pn4.1405
PnMYB108	Pn4.1432
PnMYB109	Pn4.2006
PnMYB110	Pn4.2138
PnMYB111	Pn4.2351
PnMYB112	Pn4.26
PnMYB113	Pn4.278
PnMYB114	Pn4.2842
PnMYB115	Pn4.3209
PnMYB116	Pn4.72
PnMYB117	Pn40.127
PnMYB118	Pn41.156
PnMYB119	Pn44.104
PnMYB120	Pn5.1130
PnMYB121	Pn5.1391
PnMYB122	Pn5.143
PnMYB123	Pn5.1776
PnMYB124	Pn5.1827
PnMYB125	Pn5.21
PnMYB126	Pn5.2269
PnMYB127	Pn5.2559
PnMYB128	Pn5.2811
PnMYB129	Pn5.3178
PnMYB130	Pn5.319
PnMYB131	Pn5.3516
PnMYB132	Pn5.846
PnMYB133	Pn5.974
PnMYB134	Pn5.975
PnMYB135	Pn51.33
PnMYB136	Pn6.1176
PnMYB137	Pn6.1239
PnMYB138	Pn6.1905
PnMYB139	Pn6.2118
PnMYB140	Pn6.2951
PnMYB141	Pn6.340
PnMYB142	Pn6.667
PnMYB143	Pn62.54
PnMYB144	Pn67.6
PnMYB145	Pn7.1024
PnMYB146	Pn7.1160
PnMYB147	Pn7.1231
PnMYB148	Pn7.1532
PnMYB149	Pn7.1918
PnMYB150	Pn7.1954
PnMYB151	Pn7.909
PnMYB152	Pn7.955
PnMYB153	Pn8.2252
PnMYB154	Pn8.2604
PnMYB155	Pn8.2857
PnMYB156	Pn8.2909
PnMYB157	Pn8.359
PnMYB158	Pn8.378
PnMYB159	Pn9.512
PnMYB160	Pn9.582
