# Supplementary material for: Genome-Wide Identification, Characterization, and Expression Analysis of the MYB-R2R3 Gene Family in Black Pepper (Piper nigrum L.)
Source: Int J Mol Sci. 2024 Sep 12;25(18):9851. doi: 10.3390/ijms25189851 (PMC11432665; doi:10.3390/ijms25189851)
Supplement: Supplementary file 1 [file ijms-25-09851-s001.zip › Supplementary Table S4.xls]

Supplementary Table 4 |Physicochemical information of the MYB family genes in Piper
Fam_id	Amino acid no.	Molecular weight(Da)	Isoelectric points	Instability Index	Aliphatic index	GRAVY
PnMYB1	284	31844.27	6.22	44.46	74.51	-0.573
PnMYB10	319	35944.4	7.66	63.83	69.44	-0.697
PnMYB100	199	22335.2	7.69	58.85	78.89	-0.645
PnMYB101	864	97422.56	8.65	41.04	91.74	-0.141
PnMYB102	280	30985.95	6.79	62.11	74.96	-0.53
PnMYB103	325	36377.4	5.25	74.58	64.62	-0.668
PnMYB104	325	36404.42	5.25	74.12	64.62	-0.677
PnMYB105	298	32784.69	7.08	66.87	63.89	-0.627
PnMYB106	174	19990.68	9.39	53.95	70.11	-0.929
PnMYB107	325	36235.27	5.57	64.76	65.23	-0.636
PnMYB108	325	36209.27	5.47	66.13	64.92	-0.638
PnMYB109	390	43105.33	6.82	64.2	63.31	-0.556
PnMYB11	192	21842.01	9.34	56.6	82.86	-0.688
PnMYB110	402	43887.14	6.37	54.37	63.63	-0.543
PnMYB111	534	59561.38	9.62	47.1	70.3	-0.678
PnMYB112	618	67561.42	5.22	59.21	70.89	-0.436
PnMYB113	378	41794.01	5.78	56.64	76.46	-0.406
PnMYB114	254	28691.25	6.36	63.39	63.03	-0.696
PnMYB115	346	40024.82	7.91	40.06	76.94	-0.573
PnMYB116	298	32732.57	7.08	67.67	62.92	-0.634
PnMYB117	369	40970.16	9.3	63.08	67.48	-0.743
PnMYB118	283	31936.84	9.45	57.44	62.08	-0.863
PnMYB119	311	35249.09	5.37	61.43	69.65	-0.724
PnMYB12	513	56316.92	6.73	51.72	71.68	-0.467
PnMYB120	372	42003.98	5.69	47.32	70.03	-0.545
PnMYB121	271	30725.39	6.02	52.27	64.06	-0.868
PnMYB122	288	31917.88	7.67	57.26	75.62	-0.566
PnMYB123	281	31680.85	5.2	57.61	81.92	-0.611
PnMYB124	254	27992.3	8.08	49.4	52.28	-0.696
PnMYB125	442	48999.53	7.28	44.74	57.26	-0.656
PnMYB126	286	32555.56	7.18	69.74	76.12	-0.645
PnMYB127	329	37012.51	5.13	54.79	80.36	-0.657
PnMYB128	219	24846.25	9.27	62.95	71.23	-0.77
PnMYB129	370	41750.95	6.6	52.35	75.7	-0.643
PnMYB13	287	31921	8.19	59.53	70.03	-0.601
PnMYB130	314	35558.82	5.53	56.05	66.24	-0.778
PnMYB131	207	23866.6	7.12	65.3	61.21	-0.93
PnMYB132	330	37024.38	5.7	54.32	65.97	-0.671
PnMYB133	153	17166.58	11.33	70.92	61.24	-0.769
PnMYB134	149	16250.34	10.1	70.19	64.23	-0.712
PnMYB135	368	40722.71	5.61	54.51	57.5	-0.796
PnMYB136	912	100397.26	8.24	46.63	67.11	-0.545
PnMYB137	429	48134.39	4.93	43.76	67.53	-0.726
PnMYB138	400	44975.87	5.44	52.47	74.4	-0.659
PnMYB139	304	32270.52	7.63	58.99	74.21	-0.327
PnMYB14	350	39338.44	6.39	42.94	79.8	-0.536
PnMYB140	291	32903	5.64	55.68	74.09	-0.706
PnMYB141	361	39698.42	5.81	49.97	80.06	-0.533
PnMYB142	238	27117.42	7.74	61.04	70.55	-0.768
PnMYB143	428	48134.4	5	49.52	68.18	-0.759
PnMYB144	344	38497.52	8.91	41.74	68.9	-0.534
PnMYB145	381	42059.32	6.55	62.44	66.33	-0.492
PnMYB146	400	44053.55	6.76	55.84	62.48	-0.572
PnMYB147	341	37504.23	6.11	49.19	82.11	-0.466
PnMYB148	299	34639.66	8.4	46.32	79.6	-0.558
PnMYB149	252	28526.9	5.75	68.43	63.1	-0.74
PnMYB15	303	34866.66	5.02	54.11	62.81	-0.782
PnMYB150	252	28478.85	5.75	68.39	64.25	-0.734
PnMYB151	341	37462.24	6.28	48.11	83.55	-0.434
PnMYB152	400	44064.56	6.94	58.74	62.23	-0.59
PnMYB153	365	40098.21	6.75	47.95	81.86	-0.484
PnMYB154	239	27216.67	7.75	50.27	72.68	-0.734
PnMYB155	101	11708.52	10.04	61.02	70.5	-0.852
PnMYB156	428	48058.34	5.03	50.28	68.41	-0.753
PnMYB157	279	32190.05	5.52	53.88	64.34	-0.95
PnMYB158	280	32303.25	5.44	56.54	65.86	-0.925
PnMYB159	231	26060.47	9.8	47.95	58.7	-0.952
PnMYB16	347	38673.76	7.98	39.17	76.17	-0.477
PnMYB160	330	36432.7	5.5	32.8	69.18	-0.617
PnMYB17	251	27695.65	9.43	47.65	71.24	-0.578
PnMYB18	328	36297.77	6.9	50.04	63.38	-0.609
PnMYB19	340	37809.34	6.05	51.23	70.65	-0.589
PnMYB2	192	21842.01	9.34	56.6	82.86	-0.688
PnMYB20	485	53404.35	8.49	52.72	77.88	-0.362
PnMYB21	432	48652.48	6.34	55.66	62.75	-0.785
PnMYB22	429	48157.33	4.83	44	66.85	-0.736
PnMYB23	328	36707.07	6.16	48.16	66.65	-0.641
PnMYB24	358	39196.91	7.13	46.1	66.4	-0.66
PnMYB25	358	39196.91	7.13	46.1	66.4	-0.659
PnMYB26	296	32986.91	7.57	43.38	67.91	-0.642
PnMYB27	707	79085.42	7.81	51.51	76.27	-0.466
PnMYB28	303	34883.5	5	57.61	56.04	-0.839
PnMYB29	350	39117.34	6.46	46.9	78.11	-0.491
PnMYB3	366	40043.24	5.67	57.14	73.42	-0.422
PnMYB30	350	39084.26	6.35	45.86	78.11	-0.487
PnMYB31	271	29988	9.48	43.61	65.17	-0.692
PnMYB32	224	25346.67	6.45	52.3	70.98	-0.68
PnMYB33	263	29348.23	8.85	46.15	79.39	-0.622
PnMYB34	200	23231.5	6.2	51.64	70.7	-0.748
PnMYB35	912	103473.77	5.32	51.91	76.22	-0.849
PnMYB36	408	46112.71	5	52.46	67.92	-0.762
PnMYB37	207	23888.55	7.19	59.48	61.21	-0.95
PnMYB38	207	23888.55	7.19	59.48	61.21	-0.95
PnMYB39	372	41967.99	6.12	55.51	69.49	-0.696
PnMYB4	366	40127.32	5.53	57.62	73.14	-0.445
PnMYB40	579	64702.06	8.68	56.83	84.96	-0.27
PnMYB41	389	43970.67	5.97	60.8	74.5	-0.555
PnMYB42	326	37179.96	9.1	56.31	63.68	-0.877
PnMYB43	301	33851.17	7.28	56.41	64.82	-0.54
PnMYB44	250	29061.58	6.59	50.62	61.24	-0.841
PnMYB45	269	30185.26	8.73	39.58	82.64	-0.515
PnMYB46	279	32210.12	5.7	60.03	56.99	-0.829
PnMYB47	184	21084.87	10.16	48.13	87.45	-0.492
PnMYB48	323	36744.49	6	65.85	81.42	-0.513
PnMYB49	395	43919.98	6.12	51.65	77.06	-0.564
PnMYB5	284	32702.06	6.41	44.12	72.82	-0.724
PnMYB50	316	35674.32	8.05	55.19	69.78	-0.653
PnMYB51	138	15849.46	9.69	41.62	79.93	-0.564
PnMYB52	146	16567.39	9.67	45.6	80.89	-0.464
PnMYB53	294	33392.3	7.06	64.38	60.03	-0.765
PnMYB54	294	33376.25	7.06	66.53	58.71	-0.783
PnMYB55	306	33586.98	6.35	50.05	60.26	-0.743
PnMYB56	290	32384.3	9.25	61.26	82.45	-0.54
PnMYB57	318	36025.58	7.65	65.87	69.34	-0.7
PnMYB58	318	36069.59	7.25	65.87	69.03	-0.717
PnMYB59	661	72736.65	9.18	47.08	69.53	-0.671
PnMYB6	284	32688.03	6.41	44.12	72.82	-0.724
PnMYB60	331	37103.53	6.13	57.47	70.79	-0.647
PnMYB61	290	32698.73	5.04	60.63	80.03	-0.641
PnMYB62	249	28303.68	6.79	46.21	66.18	-0.784
PnMYB63	477	53754.2	5.63	51.66	71.15	-0.688
PnMYB64	255	29155.36	5.62	43.5	62.78	-0.87
PnMYB65	255	29220.34	5.37	43.74	61.25	-0.874
PnMYB66	393	44487.2	4.93	55.04	72.7	-0.719
PnMYB67	416	45396.19	6.15	47.74	72.09	-0.381
PnMYB68	261	29449.99	5.84	66.78	72.84	-0.625
PnMYB69	257	29344.83	6.33	63.69	54.63	-0.89
PnMYB7	353	38899.45	6.71	43.54	69.72	-0.691
PnMYB70	280	32457.56	8.57	53.51	72.82	-0.841
PnMYB71	304	34734.23	7.71	46.74	75.72	-0.703
PnMYB72	259	29612.18	6.54	68.15	62.51	-0.816
PnMYB73	362	39831.6	5.37	57.83	81.44	-0.39
PnMYB74	298	32705.53	6.71	67.8	62.58	-0.63
PnMYB75	298	32765.62	6.71	67.16	62.58	-0.617
PnMYB76	395	43809.96	6.1	48.61	77.57	-0.514
PnMYB77	209	23971.14	7.08	64.19	76.12	-0.79
PnMYB78	314	35350.84	8.05	54.32	66.5	-0.668
PnMYB79	398	43353.3	6.92	46.77	63.04	-0.732
PnMYB8	295	33121.93	7.59	65.73	66.54	-0.793
PnMYB80	291	32648.14	5.68	61.29	60.31	-0.704
PnMYB81	289	32778.38	10.2	72.21	66.57	-0.772
PnMYB82	277	31970.71	5.66	61.98	55.99	-0.853
PnMYB83	122	14193.23	9.6	47.64	70.41	-0.899
PnMYB84	432	45899.32	7.36	53.02	63.15	-0.551
PnMYB85	324	36926.64	5.9	63.5	81.48	-0.518
PnMYB86	149	17333.75	9.43	42.77	76.58	-0.936
PnMYB87	239	27714.15	8.73	54.1	66.11	-0.825
PnMYB88	312	35242.94	4.86	60.58	65.71	-0.716
PnMYB89	312	35213.9	4.91	61.12	65.1	-0.724
PnMYB9	319	35884.37	7.64	64.09	69.44	-0.685
PnMYB90	291	32696.44	5.71	58.75	72.41	-0.767
PnMYB91	307	34164.83	5.34	60.84	64.2	-0.655
PnMYB92	299	33705.39	8.6	43.58	82.61	-0.436
PnMYB93	348	38239.33	6.11	45.03	65.4	-0.739
PnMYB94	236	26784.8	7.05	66.96	67.84	-1.019
PnMYB95	311	34839.69	5.53	61.16	65.59	-0.686
PnMYB96	330	37330.49	5.07	65.12	68.03	-0.797
PnMYB97	409	46677.11	8.45	54.8	69.12	-0.781
PnMYB98	1129	121820.3	6.39	56.57	67.07	-0.504
PnMYB99	231	25968.98	5.9	66.31	70.48	-0.723
