# Supplementary material for: Genome-Wide Identification, Characterization, and Expression Analysis of the MYB-R2R3 Gene Family in Black Pepper (Piper nigrum L.)
Source: Int J Mol Sci. 2024 Sep 12;25(18):9851. doi: 10.3390/ijms25189851 (PMC11432665; doi:10.3390/ijms25189851)
Supplement: Supplementary file 1 [file ijms-25-09851-s001.zip › Supplementary Table S5.xlsx]

## Sheet: Supplementary Table 5
Table S5. Selective pressure analysis of the PnMYB gene.
Seq_1	Seq_2	Ka	Ks	Ka_Ks	EffectiveLen	AverageS-sites	AverageN-sites	cN	cS	pN	pS	Note
Pn10.1088	Pn5.21	0.30949	1.02625	0.301573	1023	237.583	785.417	199.167	132.833	0.253581	0.559102
Pn10.1126	Pn12.64	0.0436337	0.0994834	0.438603	813	187.833	625.167	26.5	17.5	0.0423887	0.0931677
Pn10.1250	Pn12.191	0.065224	0.114622	0.569038	855	196	659	41.1667	20.8333	0.0624684	0.106293
Pn10.1250	Pn3.2941	0.188671	2.03915	0.0925244	621	139.417	481.583	80.3333	97.6667	0.166811	0.700538
Pn10.1250	Pn40.127	0.24582	1.09023	0.225474	831	188.5	642.5	134.667	108.333	0.209598	0.574713
Pn10.1250	Pn5.143	0.194311	0.882571	0.220165	792	179.583	612.417	104.833	93.1667	0.17118	0.518794
Pn10.1538	Pn12.461	0.0355465	0.136032	0.26131	1050	229.083	820.917	28.5	28.5	0.0347173	0.124409
Pn10.1538	Pn12.567	0.0329826	0.131025	0.251727	1050	228.75	821.25	26.5	27.5	0.0322679	0.120219
Pn10.1538	Pn18.1063	0.255897	1.2385	0.206619	990	216.667	773.333	167.667	131.333	0.21681	0.606154
Pn10.1538	Pn5.846	0.256542	1.3444	0.190822	984	213.833	770.167	167.333	133.667	0.217269	0.625097
Pn10.293	Pn12.1941	0.0395628	0.216242	0.182956	906	188.083	717.917	27.6667	35.3333	0.0385374	0.18786
Pn10.293	Pn14.287	0.342779	1.57629	0.217459	720	156.333	563.667	155.083	102.917	0.275133	0.658316
Pn10.293	Pn5.2269	0.339417	1.833	0.18517	780	167.667	612.333	167.167	114.833	0.272999	0.684891
Pn10.423	Pn12.1596	0.029535	0.0689226	0.428524	888	197.417	690.583	20	13	0.028961	0.0658506
Pn10.530	Pn12.1534	0.0522363	0.251384	0.207795	753	171.667	581.333	29.3333	36.6667	0.0504587	0.213592
Pn10.896	Pn12.1208	0.0322053	0.132264	0.243493	984	222.667	761.333	24	27	0.0315236	0.121257
Pn10.896	Pn41.156	0.218664	0.878578	0.248884	837	189.833	647.167	122.75	98.25	0.189673	0.517559
Pn10.896	Pn5.319	0.181131	0.923589	0.196117	936	206.333	729.667	117.417	109.583	0.160918	0.531099
Pn11.2435	Pn3.1413	0.36841	1.73447	0.212405	795	183.5	611.5	178	124	0.291087	0.675749
Pn11.2435	Pn3.3302	0.424827	2.16681	0.196061	843	194.25	648.75	210.417	137.583	0.324342	0.70828
Pn11.2435	Pn5.1130	0.126096	0.198803	0.634277	1059	240.5	818.5	95	42	0.116066	0.174636
Pn11.2570	Pn11.2571	0.332795	0.387267	0.859344	576	124.25	451.75	121.417	37.5833	0.26877	0.302482
Pn11.579	Pn2.1250	0.346925	1.09032	0.318187	1110	241.417	868.583	241.25	138.75	0.277751	0.574732
Pn11.579	Pn62.54	0.0748725	0.142869	0.524062	1284	280.583	1003.42	71.5	36.5	0.0712565	0.130086
Pn11.579	Pn8.2909	0.0749117	0.134033	0.558904	1284	281.083	1002.92	71.5	34.5	0.0712921	0.122739
Pn1.180	Pn17.323	0.0370374	0.148941	0.248671	576	133.25	442.75	16	18	0.0361378	0.135084
Pn1.180	Pn24.500	0.0939216	0.981232	0.0957181	510	115.417	394.583	34.8333	63.1667	0.0882788	0.547292
Pn12.1208	Pn41.156	0.234847	0.988006	0.237698	831	188.333	642.667	129.583	103.417	0.201634	0.549115
Pn12.1208	Pn5.319	0.190275	0.98762	0.19266	936	206.583	729.417	122.583	113.417	0.168057	0.549012
Pn12.191	Pn40.127	0.245394	1.09091	0.224943	861	193.667	667.333	139.667	111.333	0.209291	0.574871
Pn12.191	Pn5.143	0.178952	0.918745	0.194778	819	182.5	636.5	101.333	96.6667	0.159204	0.52968
Pn12.1941	Pn14.287	0.378132	1.64217	0.230263	798	173.417	624.583	185.5	115.5	0.296998	0.666026
Pn12.1941	Pn5.2269	0.388525	2.03177	0.191225	798	171.417	626.583	190	120	0.303232	0.700049
Pn1.2270	Pn2.2854	0.143403	0.239415	0.598973	1086	258.583	827.417	108	53	0.130527	0.204963
Pn1.2270	Pn4.2138	0.349805	1.74869	0.200038	1041	243.917	797.083	222.833	165.167	0.279561	0.677144
Pn1.2270	Pn7.1160	0.340373	1.66967	0.203856	1008	233.167	774.833	212	156	0.273607	0.669049
Pn1.2291	Pn2.2854	0.141117	0.221515	0.637055	1086	258.083	827.917	106.5	49.5	0.128636	0.191799
Pn1.2291	Pn4.2138	0.356552	1.66244	0.214475	1041	243.417	797.583	226.333	162.667	0.283774	0.668264
Pn1.2291	Pn7.1160	0.341297	1.69439	0.201427	1008	233	775	212.5	156.5	0.274194	0.671674
Pn1.2291	Pn7.955	0.343333	1.69439	0.202629	1008	233	775	213.5	156.5	0.275484	0.671674
Pn12.461	Pn5.846	0.244655	1.26503	0.193398	984	215.167	768.833	160.5	131.5	0.208758	0.611154
Pn12.567	Pn12.461	0.0024425	0.0131679	0.18549	1050	229.833	820.167	2	3	0.00243853	0.0130529
Pn1.2609	Pn1.2671	0.00149031	0	#NAME?	852	180.333	671.667	1	0	0.00148883	0
Pn1.2609	Pn3.1535	0.0648539	0.117099	0.553839	765	161.417	603.583	37.5	17.5	0.062129	0.108415
Pn1.2654	Pn3.1929	0.446241	0.751986	0.593416	585	139	446	150	66	0.336323	0.47482
Pn1.2671	Pn3.1535	0.0630496	0.117099	0.538431	765	161.417	603.583	36.5	17.5	0.0604722	0.108415
Pn12.846	Pn2.1594	0.276435	3.80254	0.0726975	666	145.917	520.083	120.25	108.75	0.231213	0.745288
Pn12.846	Pn5.508	0.16258	1.03741	0.156717	207	45.0833	161.917	23.6667	25.3333	0.146166	0.561922
Pn12.846	Pn6.667	0.290986	NaN	NaN	618	138.417	479.583	115.667	112.333	0.241182	0.811559	High Sequence Divergence Value (pS>=0.75)
Pn12.846	Pn8.2604	0.27589	NaN	NaN	618	137.5	480.5	110.917	110.083	0.230836	0.800606	High Sequence Divergence Value (pS>=0.75)
Pn1.2852	Pn22.124	0.699789	NaN	NaN	408	98.8333	309.167	140.667	74.3333	0.454987	0.752108	High Sequence Divergence Value (pS>=0.75)
Seq_1	Seq_2	Ka	Ks	Ka_Ks	EffectiveLen	AverageS-sites	AverageN-sites	cN	cS	pN	pS	Note
Pn1.2852	Pn3.1929	0.611494	2.06197	0.296558	486	115.5	370.5	154.917	81.0833	0.418129	0.70202
Pn1.2852	Pn4.278	0.699298	NaN	NaN	480	113.167	366.833	166.833	93.1667	0.454793	0.82327	High Sequence Divergence Value (pS>=0.75)
Pn1.3036	Pn3.2182	0.0511108	0.142325	0.359112	1041	231.417	809.583	40	30	0.0494081	0.129636
Pn13.1149	Pn11.1682	0.0467375	0.142759	0.327386	780	173.083	606.917	27.5	22.5	0.045311	0.129995
Pn13.1149	Pn6.340	0.171099	0.920597	0.185856	771	175.083	595.917	91.1667	92.8333	0.152986	0.530224
Pn13.1149	Pn8.2252	0.168845	0.98045	0.172212	780	177	603	91.1667	96.8333	0.151189	0.547081
Pn13.2009	Pn11.1125	0.540021	1.57644	0.342558	195	40	155	59.6667	26.3333	0.384946	0.658333
Pn13.817	Pn11.1205	0.0444253	0.190585	0.233099	201	42.5833	158.417	6.83333	7.16667	0.0431352	0.168297
Pn1.3853	Pn32.150	0.180478	0.896953	0.201212	816	190.5	625.5	100.333	99.6667	0.160405	0.523185
Pn1.3853	Pn3.2941	0.0347426	0.144988	0.239624	708	163.083	544.917	18.5	21.5	0.0339501	0.131834
Pn1.3853	Pn4.1139	0.126582	0.842358	0.150271	519	116.917	402.083	46.8333	59.1667	0.116477	0.506058
Pn13.97	Pn29.27	0.160029	0.182232	0.878164	366	71.0833	294.917	42.5	11.5	0.144109	0.161782
Pn13.97	Pn8.2909	0.462268	NaN	NaN	1134	241.667	892.333	307.917	182.083	0.345069	0.753448	High Sequence Divergence Value (pS>=0.75)
Pn14.1098	Pn5.1827	0.0532027	0.102391	0.519601	648	151.5	496.5	25.5	14.5	0.0513595	0.0957096
Pn14.1695	Pn5.3516	0.0729537	0.150608	0.484393	621	131.917	489.083	34	18	0.0695178	0.13645
Pn14.1852	Pn14.1695	0	0.00768253	0	621	130.833	490.167	0	1	0	0.00764331
Pn14.1852	Pn5.3516	0.0729537	0.159932	0.456153	621	131.917	489.083	34	19	0.0695178	0.14403
Pn14.287	Pn5.2270	0.325587	0.560967	0.580403	285	66.6667	218.333	57.6667	26.3333	0.264122	0.395
Pn14.683	Pn5.3014	0.0522055	0.168377	0.310051	549	122.667	426.333	21.5	18.5	0.05043	0.150815
Pn1.481	Pn24.618	0.207367	0.90323	0.229584	906	194.417	711.583	128.917	102.083	0.181169	0.525075
Pn14.876	Pn5.2811	0.0173619	0.0557399	0.31148	558	121	437	7.5	6.5	0.0171625	0.053719
Pn1.488	Pn16.1187	0.223926	0.836139	0.267809	909	196.583	712.417	137.917	99.0833	0.19359	0.504027
Pn1.488	Pn17.538	0.0462907	0.1058	0.437531	954	207.75	746.25	33.5	20.5	0.0448911	0.0986763
Pn1.488	Pn17.618	0.0448513	0.0894676	0.501313	954	207.5	746.5	32.5	17.5	0.0435365	0.0843373
Pn1.488	Pn24.647	0.217072	0.876938	0.247535	906	195.5	710.5	133.917	101.083	0.188482	0.51705
Pn15.2165	Pn3.3677	0.24053	2.69125	0.0893748	546	121.583	424.417	87.3333	88.6667	0.205773	0.729267
Pn16.1050	Pn15.1532	0.136934	1.32269	0.103527	669	151.667	517.333	64.75	94.25	0.125161	0.621429
Pn16.1050	Pn26.721	0.0558963	1.32181	0.0422878	363	78.3333	284.667	15.3333	48.6667	0.0538642	0.621277
Pn17.538	Pn17.618	0.00134033	0.024522	0.0546584	954	207.25	746.75	1	5	0.00133914	0.0241255
Pn18.1063	Pn5.846	0.0530898	0.150503	0.352749	987	216.333	770.667	39.5	29.5	0.0512543	0.136364
Pn18.347	Pn15.2165	0.0582656	0.826844	0.0704674	399	86.8333	312.167	17.5	43.5	0.0560598	0.50096
Pn18.347	Pn3.3677	0.287799	2.61002	0.110267	756	160.5	595.5	142.333	116.667	0.239015	0.726895
Pn18.347	Pn5.1776	0.0485492	0.206087	0.235576	837	177.583	659.417	31	32	0.0470112	0.180197
Pn1.90	Pn1.180	0	0	NaN	576	134.167	441.833	0	0	0	0
Pn1.90	Pn17.323	0.0370374	0.148941	0.248671	576	133.25	442.75	16	18	0.0361378	0.135084
Pn1.90	Pn24.500	0.0939216	0.981232	0.0957181	510	115.417	394.583	34.8333	63.1667	0.0882788	0.547292
Pn19.1052	Pn15.1176	0.0699622	0.152647	0.458325	747	155.667	591.333	39.5	21.5	0.0667982	0.138116
Pn19.1104	Pn15.1114	0.0752091	0.0992156	0.758036	801	172.167	628.833	45	16	0.0715611	0.0929332
Pn20.333	Pn15.1614	0.213134	0.936884	0.227493	747	158.583	588.417	109.167	84.8333	0.185526	0.534945
Pn20.333	Pn21.626	0.066394	0.157859	0.420592	771	165.083	605.917	38.5	23.5	0.0635401	0.142352
Pn20.333	Pn7.1918	0.33854	NaN	NaN	681	150.917	530.083	144.417	114.583	0.272441	0.759249	High Sequence Divergence Value (pS>=0.75)
Pn20.488	Pn21.505	0.0354275	0.105765	0.334965	837	172.333	664.667	23	17	0.0346038	0.098646
Pn2.1077	Pn6.1176	0.17713	1.12888	0.156908	987	228.5	758.5	119.667	133.333	0.157768	0.583516
Pn2.1136	Pn11.579	0.495094	1.17198	0.422441	1083	236.583	846.417	306.75	140.25	0.36241	0.592814
Pn2.1136	Pn6.1239	0.506725	1.16839	0.433695	1083	237.167	845.833	311.583	140.417	0.368374	0.592059
Pn2.1136	Pn62.54	0.494926	1.36888	0.361555	1050	230.75	819.25	296.833	145.167	0.362323	0.629108
Pn2.1136	Pn8.2909	0.4905	1.25473	0.390922	1044	229.25	814.75	293.333	139.667	0.360029	0.609233
Pn2.1137	Pn2.1250	0.334997	0.66978	0.50016	231	55.5	175.5	47.4167	24.5833	0.27018	0.442943
Pn2.1250	Pn62.54	0.361236	1.11935	0.322719	1128	249.833	878.167	251.75	145.25	0.286677	0.581388
Pn2.1250	Pn8.2909	0.38526	1.20708	0.319167	1125	247.917	877.083	264.25	148.75	0.301283	0.6
Pn2.1301	Pn8.2857	0.0811602	0.868615	0.0934363	270	57.6667	212.333	16.3333	29.6667	0.0769231	0.514451
Seq_1	Seq_2	Ka	Ks	Ka_Ks	EffectiveLen	AverageS-sites	AverageN-sites	cN	cS	pN	pS	Note
Pn2.1594	Pn8.2604	0.214983	1.24543	0.172618	642	142.667	499.333	93.3333	86.6667	0.186916	0.607477
Pn21.626	Pn15.1614	0.210167	0.87333	0.24065	747	159.583	587.417	107.667	82.3333	0.183288	0.515927
Pn21.626	Pn26.653	0.220728	0.810691	0.272271	741	158.75	582.25	111.333	78.6667	0.191212	0.495538
Pn21.626	Pn7.1918	0.356348	1.94606	0.183113	687	151.417	535.583	151.917	105.083	0.283647	0.694001
Pn21.626	Pn7.1954	0.359644	1.92591	0.18674	687	151.75	535.25	152.917	105.083	0.285692	0.692477
Pn2.1720	Pn2.1594	0.00504982	0.0426294	0.118458	765	168.917	596.083	3	7	0.00503285	0.0414406
Pn2.1720	Pn8.2604	0.211557	1.33038	0.15902	642	142.917	499.083	92	89	0.184338	0.622741
Pn2.2854	Pn15.1483	0.56638	1.72266	0.328781	930	228.417	701.583	278.917	154.083	0.397553	0.674571
Pn2.2854	Pn7.1160	0.398164	1.7951	0.221806	1005	237.583	767.417	237.083	161.917	0.308937	0.681515
Pn2.2854	Pn7.955	0.402956	1.77958	0.226433	1005	238.083	766.917	239.083	161.917	0.311746	0.680084
Pn22.862	Pn22.716	0.00147602	0.01403	0.105204	894	215.833	678.167	1	3	0.00147456	0.0138996
Pn2.3058	Pn3.4784	0.0533933	0.227762	0.234426	693	140	553	28.5	27.5	0.0515371	0.196429
Pn24.31	Pn15.1532	0.150021	1.40753	0.106585	672	153.5	518.5	70.5	97.5	0.135969	0.635179
Pn24.31	Pn16.1050	0.052663	0.152529	0.345265	1185	260.833	924.167	47	36	0.0508566	0.138019
Pn24.500	Pn17.323	0.205961	0.975248	0.211188	618	141.417	476.583	85.8333	77.1667	0.180101	0.545669
Pn24.618	Pn16.1187	0.0416244	0.0785716	0.529764	942	201.083	740.917	30	15	0.0404904	0.0745959
Pn24.647	Pn16.1187	0.0517626	0.092848	0.557498	948	203.25	744.75	37.25	17.75	0.0500168	0.0873309
Pn24.647	Pn17.538	0.215791	0.833501	0.258897	915	197.75	717.25	134.5	99.5	0.187522	0.503161
Pn24.647	Pn17.618	0.213848	0.790538	0.270509	915	197.5	717.5	133.5	96.5	0.186063	0.488608
Pn24.880	Pn16.2178	0.0570489	0.230738	0.247246	873	181.25	691.75	38	36	0.0549331	0.198621
Pn26.653	Pn15.1614	0.0438424	0.167178	0.26225	831	173.5	657.5	28	26	0.0425856	0.149856
Pn26.653	Pn7.1918	0.282922	1.4153	0.199902	681	148.5	532.5	125.5	94.5	0.235681	0.636364
Pn26.721	Pn15.1532	0.0387992	0.171167	0.226674	366	79.5	286.5	10.8333	12.1667	0.0378127	0.15304
Pn26.771	Pn15.1483	0.136614	0.259133	0.527196	1170	285.25	884.75	110.5	62.5	0.124894	0.219106
Pn26.771	Pn7.1160	0.4198	1.2772	0.328687	1092	260.167	831.833	267.417	159.583	0.321479	0.613389
Pn26.771	Pn7.955	0.391636	1.20286	0.325588	1071	255.917	815.083	248.667	153.333	0.305081	0.599153
Pn26.88	Pn15.2683	0.0296003	0.112263	0.263668	969	211	758	22	22	0.0290237	0.104265
Pn28.340	Pn38.51	0.0685929	0.222084	0.308859	717	150	567	37.1667	28.8333	0.0655497	0.192222
Pn28.536	Pn44.104	0.0597956	0.151503	0.394682	927	222.333	704.667	40.5	30.5	0.057474	0.137181
Pn3.1360	Pn3.3359	0.0481067	0.109652	0.43872	873	186.25	686.75	32	19	0.0465963	0.102013
Pn3.1413	Pn3.3302	0.0715393	0.196032	0.364936	915	216.417	698.583	47.6667	37.3333	0.0682333	0.172507
Pn3.1929	Pn22.124	0.335306	1.109	0.302349	786	179.75	606.25	163.917	104.083	0.270378	0.579045
Pn32.300	Pn3.1413	0.194108	0.8276	0.234543	876	206.5	669.5	114.5	103.5	0.171023	0.501211
Pn32.300	Pn3.3302	0.194179	0.734434	0.264393	903	210.333	692.667	118.5	98.5	0.171078	0.468304
Pn3.2941	Pn32.150	0.15358	0.789759	0.194464	690	160.75	529.25	73.5	78.5	0.138876	0.488336
Pn3.2941	Pn4.1139	0.137898	0.720242	0.19146	516	115.75	400.25	50.4167	53.5833	0.125963	0.462923
Pn3.2941	Pn5.143	0.214343	1.68742	0.127024	663	149.417	513.583	95.75	100.25	0.186435	0.670943
Pn3.3004	Pn4.26	0.406813	0.913844	0.445167	1029	237.583	791.417	248.5	125.5	0.313994	0.528236
Pn3.622	Pn15.1114	0.271992	0.8648	0.314515	276	59.75	216.25	49.3333	30.6667	0.228131	0.51325
Pn3.911	Pn3.3676	0.11162	0.276909	0.403095	408	91.4167	316.583	32.8333	21.1667	0.103712	0.231541
Pn39.169	Pn32.300	0.00133929	0	#NAME?	975	227.667	747.333	1	0	0.00133809	0
Pn40.127	Pn5.143	0.0862965	0.148608	0.580697	834	187.917	646.083	52.6667	25.3333	0.0815168	0.134812
Pn4.1046	Pn22.716	0.0134315	0.174924	0.0767847	894	217.917	676.083	9	34	0.013312	0.156023
Pn4.1046	Pn22.862	0.0149314	0.169443	0.0881207	894	217.583	676.417	10	33	0.0147838	0.151666
Pn4.1139	Pn32.150	0.0588788	0.196234	0.300044	522	115.833	406.167	23	20	0.056627	0.172662
Pn41.156	Pn5.319	0.0686941	0.189451	0.362596	825	185.167	639.833	42	31	0.0656421	0.167417
Pn41.23	Pn5.21	0.0667474	0.126078	0.529413	1236	288.667	947.333	60.5	33.5	0.0638635	0.116051
Pn4.1405	Pn3.1413	0.194025	0.939724	0.206471	876	206.25	669.75	114.5	110.5	0.170959	0.535758
Pn4.1405	Pn32.300	0.0362877	0.20383	0.17803	975	226.917	748.083	26.5	40.5	0.0354239	0.17848
Pn4.1405	Pn39.169	0.034886	0.20383	0.171153	975	226.917	748.083	25.5	40.5	0.0340871	0.17848
Pn4.1405	Pn4.1432	0.00536555	0.0407648	0.131622	975	226.833	748.167	4	9	0.0053464	0.0396767
Seq_1	Seq_2	Ka	Ks	Ka_Ks	EffectiveLen	AverageS-sites	AverageN-sites	cN	cS	pN	pS	Note
Pn4.1432	Pn3.1413	0.189421	0.92536	0.204699	876	206.917	669.083	112	110	0.167393	0.531615
Pn4.1432	Pn32.300	0.0335175	0.208927	0.160427	975	227.583	747.417	24.5	41.5	0.0327796	0.182351
Pn4.1432	Pn39.169	0.0321197	0.208927	0.153736	975	227.583	747.417	23.5	41.5	0.0314416	0.182351
Pn4.2006	Pn7.1024	0.0416611	0.139017	0.299683	1140	264	876	35.5	33.5	0.0405251	0.126894
Pn4.2138	Pn15.1483	0.491573	1.30095	0.377857	1014	246.5	767.5	276.75	152.25	0.360586	0.617647
Pn4.2138	Pn7.1160	0.047313	0.182345	0.25947	1194	278	916	42	45	0.0458515	0.161871
Pn4.2138	Pn7.955	0.0519982	0.195965	0.265344	1194	278.333	915.667	46	48	0.0502366	0.172455
Pn4.2351	Pn7.743	0.0911376	0.115613	0.788299	549	135.333	413.667	35.5	14.5	0.0858179	0.107143
Pn4.278	Pn22.124	0.0505446	0.106322	0.475393	1074	248.833	825.167	40.3333	24.6667	0.048879	0.0991293
Pn4.2842	Pn21.626	0.336808	1.78876	0.188291	684	149.917	534.083	144.917	102.083	0.271337	0.680934
Pn4.2842	Pn7.1918	0.0455615	0.101959	0.446858	756	167.833	588.167	26	16	0.0442052	0.0953327
Pn4.2842	Pn7.1954	0.0437825	0.115489	0.379105	756	168.167	587.833	25	18	0.0425291	0.107037
Pn4.3209	Pn7.1532	0.0259579	0.112465	0.230809	897	191.5	705.5	18	20	0.0255138	0.104439
Pn4.72	Pn22.716	0.0134248	0.175226	0.0766143	894	217.583	676.417	9	34	0.0133054	0.156262
Pn4.72	Pn22.862	0.014924	0.169735	0.0879254	894	217.25	676.75	10	33	0.0147765	0.151899
Pn4.72	Pn4.1046	0.0029703	0.02315	0.128307	894	219.333	674.667	2	5	0.00296443	0.0227964
Pn5.1130	Pn28.530	0.379117	1.21372	0.312359	873	201.5	671.5	199.833	121.167	0.297592	0.601323
Pn51.33	Pn17.182	0.0240049	0.0982776	0.244256	915	195.417	719.583	17	18	0.0236248	0.0921109
Pn5.1776	Pn15.2165	0.0649865	0.883081	0.0735907	399	85.75	313.25	19.5	44.5	0.0622506	0.51895
Pn5.2559	Pn5.2484	0.0582986	0.092403	0.630917	840	190.75	649.25	36.4167	16.5833	0.0560904	0.0869375
Pn5.508	Pn8.2604	0.209954	NaN	NaN	207	45	162	29.6667	35.3333	0.183128	0.785185	High Sequence Divergence Value (pS>=0.75)
Pn6.1176	Pn2.1302	0.288055	1.35745	0.212204	882	203.667	678.333	162.25	127.75	0.239189	0.62725
Pn6.1176	Pn8.2857	0.0402058	0.166955	0.240819	303	64.5833	238.417	9.33333	9.66667	0.0391472	0.149677
Pn6.1239	Pn11.579	0.00298557	0.0071728	0.416236	1287	280.167	1006.83	3	2	0.00297964	0.00713861
Pn6.1239	Pn2.1250	0.346604	1.07282	0.323079	1113	242.583	870.417	241.583	138.417	0.277549	0.570594
Pn6.1239	Pn62.54	0.0782519	0.142404	0.549508	1284	281.417	1002.58	74.5	36.5	0.074308	0.129701
Pn6.1239	Pn8.2909	0.0782931	0.1336	0.586028	1284	281.917	1002.08	74.5	34.5	0.0743451	0.122377
Pn6.1905	Pn29.26	0.257448	0.840489	0.306307	291	61.1667	229.833	50.0833	30.9167	0.217912	0.50545
Pn6.1905	Pn8.799	0.129304	0.0455836	2.83663	312	67.8333	244.167	29	3	0.118771	0.044226
Pn6.2118	Pn6.2033	0	0.00432278	0	912	232	680	0	1	0	0.00431035
Pn6.2118	Pn8.1402	0.393463	1.02687	0.383165	828	207.417	620.583	190	116	0.306164	0.559261
Pn6.2118	Pn8.690	0.0692978	0.157596	0.439719	912	232.167	679.833	45	33	0.0661927	0.142139
Pn6.2118	Pn8.715	0.0724941	0.168572	0.430049	912	231.833	680.167	47	35	0.0691007	0.150971
Pn62.54	Pn8.2909	0.00400803	0.025122	0.159543	1284	283.333	1000.67	4	7	0.00399734	0.0247059
Pn6.340	Pn11.1682	0.190413	0.812655	0.234309	999	219.5	779.5	131.083	108.917	0.168163	0.496203
Pn6.340	Pn8.2252	0.041474	0.167098	0.248202	1083	240.333	842.667	34	36	0.0403481	0.149792
Pn6.667	Pn2.1594	0.212888	1.13541	0.187498	642	145.167	496.833	92.0833	84.9167	0.18534	0.58496
Pn6.667	Pn2.1720	0.209453	1.20708	0.173521	642	145.417	496.583	90.75	87.25	0.182749	0.6
Pn6.667	Pn8.2604	0.061326	0.109405	0.560542	714	162.083	551.917	32.5	16.5	0.0588857	0.101799
Pn67.6	Pn10.423	0.0598503	0.0592491	1.01015	993	219.417	773.583	44.5	12.5	0.0575245	0.0569692
Pn7.1160	Pn15.1483	0.559733	1.17773	0.475264	1062	256.167	805.833	317.833	152.167	0.394416	0.594014
Pn7.1160	Pn7.955	0.00435969	0.010798	0.403748	1200	279.833	920.167	4	3	0.00434704	0.0107207
Pn7.1231	Pn7.909	0.00255021	0.0213614	0.119384	1023	237.417	785.583	2	5	0.00254588	0.02106
Pn7.1918	Pn15.1614	0.304264	2.08812	0.145712	723	156.917	566.083	141.583	110.417	0.25011	0.703664
Pn7.1954	Pn15.1614	0.302042	2.32298	0.130023	717	155.583	561.417	139.583	111.417	0.248627	0.716122
Pn7.1954	Pn7.1918	0.00170406	0.0119644	0.142428	756	168.5	587.5	1	2	0.00170213	0.0118694
Pn7.955	Pn15.1483	0.548383	1.13325	0.483901	1050	253.5	796.5	309.833	148.167	0.388994	0.584484
Pn9.2095	Pn6.2118	0.193248	0.628086	0.307678	879	224.5	654.5	111.5	95.5	0.170359	0.42539
Pn9.2199	Pn6.2118	0.195058	0.630283	0.309476	879	224	655	112.5	95.5	0.171756	0.426339
Pn9.511	Pn11.2570	0.266953	0.287493	0.928554	672	145.167	526.833	118.333	34.6667	0.224612	0.238806
Pn9.582	Pn11.2706	0.060493	0.173554	0.348554	741	164.583	576.417	33.5	25.5	0.0581177	0.154937
