# Supplementary material for: Genome-Wide Identification, Characterization, and Expression Analysis of the MYB-R2R3 Gene Family in Black Pepper (Piper nigrum L.)
Source: Int J Mol Sci. 2024 Sep 12;25(18):9851. doi: 10.3390/ijms25189851 (PMC11432665; doi:10.3390/ijms25189851)
Supplement: Supplementary file 1 [file ijms-25-09851-s001.zip › Supplementary Table S6.xlsx]

## Sheet: Supplementary Table 6
Supplementary Table 6：The subcellular localization of the MYB family members in black pepper
#Seq_id	Location	Length	Score
PnMYB1	Extracellular (Secreted)	284	2.4
PnMYB2	Nuclear	192	9.3
PnMYB3	Nuclear	366	6.3
PnMYB4	Nuclear	366	6.2
PnMYB5	Nuclear	284	8.8
PnMYB6	Nuclear	284	8.8
PnMYB7	Nuclear	353	8.6
PnMYB8	Nuclear	295	9.1
PnMYB9	Nuclear	319	7.7
PnMYB10	Nuclear	319	7.7
PnMYB11	Nuclear	192	9.3
PnMYB12	Extracellular (Secreted)	513	2.6
PnMYB13	Nuclear	287	9
PnMYB14	Nuclear	350	8.4
PnMYB15	Nuclear	303	9
PnMYB16	Nuclear	347	6.1
PnMYB17	Nuclear	251	8.8
PnMYB18	Nuclear	328	7.5
PnMYB19	Nuclear	340	8.2
PnMYB20	Extracellular (Secreted)	485	2.8
PnMYB21	Extracellular (Secreted)	432	2.8
PnMYB22	Nuclear	429	7.3
PnMYB23	Nuclear	328	7.3
PnMYB24	Nuclear	358	8.2
PnMYB25	Nuclear	358	8.2
PnMYB26	Nuclear	296	8.1
PnMYB27	Extracellular (Secreted)	707	2.9
PnMYB28	Nuclear	303	8.9
PnMYB29	Nuclear	350	8.3
PnMYB30	Nuclear	350	8.3
PnMYB31	Nuclear	271	9
PnMYB32	Nuclear	224	9
PnMYB33	Nuclear	263	8.5
PnMYB34	Nuclear	200	9
PnMYB35	Nuclear	912	8.6
PnMYB36	Nuclear	408	6.3
PnMYB37	Nuclear	207	9.1
PnMYB38	Nuclear	207	9.1
PnMYB39	Nuclear	372	6
PnMYB40	Extracellular (Secreted)	579	2.7
PnMYB41	Extracellular (Secreted)	389	2.6
PnMYB42	Nuclear	326	8.9
PnMYB43	Nuclear	301	8.4
PnMYB44	Nuclear	250	8.6
PnMYB45	Nuclear	269	8.5
PnMYB46	Nuclear	279	8.4
PnMYB47	Nuclear	184	9.1
PnMYB48	Nuclear	323	8.3
PnMYB49	Extracellular (Secreted)	395	2.7
PnMYB50	Nuclear	316	6.3
PnMYB51	Nuclear	138	8.9
PnMYB52	Nuclear	146	8.9
PnMYB53	Nuclear	294	8.2
PnMYB54	Nuclear	294	8.3
PnMYB55	Nuclear	306	8.4
PnMYB56	Nuclear	290	9.1
PnMYB57	Nuclear	318	8.7
PnMYB58	Nuclear	318	8.7
PnMYB59	Extracellular (Secreted)	661	2.5
PnMYB60	Nuclear	331	8.4
PnMYB61	Nuclear	290	8.6
PnMYB62	Nuclear	249	8.4
PnMYB63	Extracellular (Secreted)	477	2.9
PnMYB64	Nuclear	255	8.5
PnMYB65	Nuclear	255	8.6
PnMYB66	Extracellular (Secreted)	393	2.9
PnMYB67	Extracellular (Secreted)	416	2.5
PnMYB68	Nuclear	261	8.8
PnMYB69	Nuclear	257	8.8
PnMYB70	Nuclear	280	8.9
PnMYB71	Nuclear	304	8.8
PnMYB72	Nuclear	259	8.9
PnMYB73	Nuclear	362	8.2
PnMYB74	Nuclear	298	8.7
PnMYB75	Nuclear	298	8.4
PnMYB76	Extracellular (Secreted)	395	2.7
PnMYB77	Nuclear	209	9
PnMYB78	Nuclear	314	6.3
PnMYB79	Extracellular (Secreted)	398	2.8
PnMYB80	Nuclear	291	8.4
PnMYB81	Nuclear	289	8.4
PnMYB82	Nuclear	277	8.7
PnMYB83	Nuclear	122	9
PnMYB84	Extracellular (Secreted)	432	2.6
PnMYB85	Nuclear	324	8.3
PnMYB86	Nuclear	149	9.2
PnMYB87	Nuclear	239	6.8
PnMYB88	Nuclear	312	8.9
PnMYB89	Nuclear	312	8.9
PnMYB90	Nuclear	291	8.5
PnMYB91	Nuclear	307	8.3
PnMYB92	Extracellular (Secreted)	299	2.8
PnMYB93	Nuclear	348	8.3
PnMYB94	Nuclear	236	9.1
PnMYB95	Nuclear	311	8.9
PnMYB96	Nuclear	330	8.5
PnMYB97	Nuclear	409	6.9
PnMYB98	Extracellular (Secreted)	1129	2.4
PnMYB99	Nuclear	231	9
PnMYB100	Nuclear	199	8.2
PnMYB101	Membrane bound Chloroplast	864	8.4
PnMYB102	Nuclear	280	9
PnMYB103	Nuclear	325	8.5
PnMYB104	Nuclear	325	8.5
PnMYB105	Nuclear	298	9
PnMYB106	Nuclear	174	9.2
PnMYB107	Nuclear	325	8.2
PnMYB108	Nuclear	325	8.3
PnMYB109	Extracellular (Secreted)	390	2.5
PnMYB110	Extracellular (Secreted)	402	3.2
PnMYB111	Extracellular (Secreted)	534	2.5
PnMYB112	Nuclear	618	7.4
PnMYB113	Extracellular (Secreted)	378	2.5
PnMYB114	Nuclear	254	9
PnMYB115	Nuclear	346	6.8
PnMYB116	Nuclear	298	9
PnMYB117	Nuclear	369	9.1
PnMYB118	Nuclear	283	8.5
PnMYB119	Nuclear	311	9.1
PnMYB120	Nuclear	372	6.9
PnMYB121	Nuclear	271	8.1
PnMYB122	Nuclear	288	9.1
PnMYB123	Nuclear	281	8.5
PnMYB124	Nuclear	254	8.6
PnMYB125	Extracellular (Secreted)	442	2.5
PnMYB126	Nuclear	286	8.6
PnMYB127	Extracellular (Secreted)	329	2.8
PnMYB128	Nuclear	219	9.1
PnMYB129	Nuclear	370	6.6
PnMYB130	Nuclear	314	8.6
PnMYB131	Nuclear	207	9
PnMYB132	Nuclear	330	8.5
PnMYB133	Nuclear	153	8.8
PnMYB134	Nuclear	149	8.8
PnMYB135	Nuclear	368	7.7
PnMYB136	Extracellular (Secreted)	912	2.4
PnMYB137	Nuclear	429	7.3
PnMYB138	Extracellular (Secreted)	400	2.7
PnMYB139	Nuclear	304	8.5
PnMYB140	Nuclear	291	8.2
PnMYB141	Nuclear	361	8.6
PnMYB142	Nuclear	238	9
PnMYB143	Nuclear	428	7.3
PnMYB144	Nuclear	344	6
PnMYB145	Nuclear	381	8.5
PnMYB146	Extracellular (Secreted)	400	3
PnMYB147	Extracellular (Secreted)	341	2.5
PnMYB148	Nuclear	299	8.6
PnMYB149	Nuclear	252	8.9
PnMYB150	Nuclear	252	8.8
PnMYB151	Extracellular (Secreted)	341	2.6
PnMYB152	Extracellular (Secreted)	400	3
PnMYB153	Nuclear	365	8.5
PnMYB154	Nuclear	239	9
PnMYB155	Nuclear	101	9.1
PnMYB156	Nuclear	428	7.3
PnMYB157	Nuclear	279	9.1
PnMYB158	Nuclear	280	9.1
PnMYB159	Nuclear	231	6.1
PnMYB160	Nuclear	330	8.5
